# Supplementary material for: Genome-wide association for sarcoidosis identifies novel risk loci and genetic heritability in African and European ancestries: a meta-analysis from the Finngen, Million Veteran Program, UK Biobank, and Biobank Japan datasets
Source: Orphanet J Rare Dis. 2025 Dec 29;20:638. doi: 10.1186/s13023-025-04097-1 (PMC12751437; doi:10.1186/s13023-025-04097-1)
Supplement: Supplementary file 1 — Supplementary material 1 [file 13023_2025_4097_MOESM1_ESM.xlsx]

## Sheet: old
						§	specifico della meta-analisi multi
						#	specifico della meta-analisi EUR
		META
		multi			EUR			AFR			finngen			MVP_EUR			UKBB_EUR			MVP_AFR			UKBB_AFR	BBJ
	CHR	lead	start/end locus	genes	lead	start/end locus	genes	lead	start/end locus	genes	lead	start/end locus	genes	lead	start/end locus	genes	lead	start end locus	genes	lead	start end locus	genes
	1	67626416	67531723 67743552	C1orf141 IL23R RP1-15D23.2	67597977	66774572 68516351	SLC35D1 C1orf141 IL23R RNU4ATAC4P RP4-763G1,1				67597977	67374875 67900962	C1orf141 IL23R SLC35D1	67596222	67595108 67674962	C1orf141:IL23R				67721390	67606705 67742088	IL23R RP4-763G1.1
§		172776938	172706404 172799378	RP1-15D23.2
#	2				61224259	61186829 61231014	PUS10
§#		111610816	111598407 111703332	ACOXL	111610816	111595489 111703332	ACOXL
											97226518	95391666 97226518	ANKRD36C ADRA2B
											98506529	98192094 99232405	ZAP70 TMEM131
§#		198911426	198438425 198954774	PLCL1 RFTN2	198808578	198189346 198954774	PLCL1
		203485086	203226371 203627887	FAM117B RP11-686O6.2 AC009960.3 BMPR2 RN7SL40P	203484624	203226371 203627887	BMPR2 AC009960,1 FAM117B				203507663	203460202 203627887	FAM117B
§	3	12471871	12471871 12471871	PPARG
§		112062920	112018741 112100239	CD200 RP11-90K6.1
	4
	5
	6													134473311	134464773 134480069	RN7SL408P SGK1
		29535702	26230172 29612325	SCAND3 IQCB2P OR2[-] OR11A1 LINC[-] HIST[-] SUMO2P1 RPSAP2 ZSCAN[-] ZKSCAN4 GABBR1 GUSBP2 RP5[-] PGBD1 BTN[-] VN1R10P POM121L2 RP1[-] XXbac[-] RPS17P1 OR5V1 SAR1P1 ZNF[-] UBD MCFD2P1 MAS1LP1 NKAPL RNU6-1259P POM121L2	29537426	25684606 29612325		26261874	26219089 26999994		29607101	25180079 29612325	SCGN SLC17A1 HIST[-] TRIM38 U91328,21:U91328,19 HFE RNU[-] BTN[-] CTA-14H9,5 HMGN4 ABT1 RP1[-] RP5[-] RP11[-] VN1[-] ZNF[-] GUSBP2 LINC[-] MIR3143 PRSS16 XXbac[-] POM121L2 MCFD2P1 HNRNPA1P1 TRNAI6 RSL24D1P1 OR[-] RPL[-] IQCB2P U3 ZSCAN[-] ZKSCAN[-] AL[-] TOB2P1 PGBD1 GPX6 SCAND3 RPS[-] NOL5BP HCG[-] TRIM27 C6orf100 KRT18P1 RN7SL471P DDX6P1 UBDP1 MAS1L[-] GPR53P UBD GABBR1 SUMO2P1							26261874	26219089 27935543	HIST1H[-] BTN[-] CTA-14H9.5 HMGN4 ABT1 RP11[-] VN1R1[-] ZNF322 GUSBP2 LINC00240 RNU2-62P
		33467086	33172306 33898594	ITPR3 BAK1 ZBTB9 UQCC2 KIFC1 RING1 MYL8P PHF1 LEMD2 IP6K3 RP3[-] IP6K3 SYNGAP1 UBDP1 RN7SL26P LYPLA2P1 ZBTB9 UQCC2 RPL35AP4 ZNF70P1 SLC39A7	33196397	33172306 34408986					33195383	33172306 34420567	SLC39A7 RING1 ZNF[-] HTATSF1P XXbac[-] HCG25 B3GALT4:WDR46 TAPBP DAXX MYL8P LYPLA2P1 RPL35AP4 KIFC1 PHF1 SYNGAP1 ZBTB9 RN7SL26P BAK1 LINC[-] ITPR3 UQCC2 IP6K3 LEMD2 MLN RP3-468B3,2 MIR1275 GRM4
	7										5566486	5566486 5566486	ACTB
§#		75445194	75444384 75846083	TMEM120A STYXL1 CCL24 RHBDD2 AC005077.7 MDH2 SRRM3	75453254	75444384 76387130	CCL24 AC005102,1 RHBDD2
														20700655	20542377 20700655	ABCB5
	8
	9
	10	81939813	81885371 82231851	PLAC9 ANXA11 MAT1A RP11[-] FAM213A RPL22P18 LINC00857 TSPAN14 AL359195.1 DYDC1:DYDC2 AL359195.1	81926702	81885371 82282751	PLAC9 ANXA11 RPL22P18 LINC00857 RP11[-] AL359195,1 MAT1A DYDC1:DYDC2 FAM213A TSPAN14	81939813	81895839 81961962		81917708	81886494 82206348	PLAC9 ANXA11 FAM213A RP11-137H2,6	81953371	81895839 82201978	PLAC9 ANXA11 RP11[-] MAT1A DYDC1:DYDC2	81953371	81895839 81963144	PLAC9 ANXA11	81939813	81895839 81961962	PLAC9 ANXA11
	11	64107735	63999529 64154471	BAD GPR137 CCDC88B PRDX5 AP003774.1 RP11[-] AP003774.1 PLCB3 RPS6KA4 PPP1R14B	64107735	63832984 64154471	STIP1 PPP1R14B RP11[-] PLCB3 BAD:GPR137 PRDX5 AP003774,1 CCDC88B RPS6KA4 AP003774,6				64107735	63795222 64154471	CCDC88B MACROD1 :RP11-21A7A,2 STIP1 PPP1R14B RP11-783K16,13 PLCB3 BAD GPR137 PRDX5 AP003774,1 RPS6KA4
§	12	58213272	57985204 58244746	RP11-571M6.15 TSFM CTDSP2 CYP27B1 METTL1:METTL21B AVIL TSPAN31 CDK4 DTX3
		111884608	111708458 112906415	SH2B3 ATXN2 PTPN11	111884608	111426615 112906415	CUX2 RP3-473L9,4 SH2B3 ATXN2 BRAP ACAD10 RP11[-] MAPKAPK5-AS1:AC003029,1 NAA25 TRAFD1 HECTD4 RPL6 PTPN11				111904371	111826477 112906415	TRAFD1 RP3-473L9,4 SH2B3 ATXN2	111884608	111826477 112883476	SH2B3 ATXN2
	13
	14
§#	15	83515292	83458365 83515292	HOMER2 FSD2 WHAMM	83515292	83433778 83515292	HOMER2
§#	16	28998111	28951457 28998111	RP11-264B17.3:LAT CD19	28951457	28951457 28998111	CD19
	17
	18
	19				10463118	10427721 10586018	TYK2				10463118	10427721 10586018	PDE4A TYK2
	20
#	21				43855067	43855067 43855067	UBASH3A
	22				30776419	30685560 30819628	CCDC157 RNF215 :SEC14L2 SF3A1 TBC1D10A GATSL3 :RP1-130H16.18				30685560	30685560 30819628	SF3A1 RNF215
	23																123593750	123593750 123593750
												- significa che i geni del locus non raggiungevano 5E-8 al GWASp

## Sheet: new
§	found in multi meta-analysis, not in single summary statistics
#	found in EUR meta-analysis, not in single summary statistics
##	found in EUR meta-analysis, not in multi meta-analysis
		META
		multi			EUR			AFR			finngen			MVP_EUR			UKBB_EUR			MVP_AFR			UKBB_AFR	BBJ
	CHR	lead	start/end locus	genes	lead	start/end locus	genes	lead	start/end locus	genes	lead	start/end locus	genes	lead	start/end locus	genes	lead	start end locus	genes	lead	start end locus	genes
	1	67626416	67531723 67743552	C1orf141 IL23R RP1-15D23.2	67597977	66774572 68516351	SLC35D1 C1orf141 IL23R RNU4ATAC4P RP4-763G1,1				67597977	67374875 67900962	C1orf141 IL23R SLC35D1	67596222	67595108 67674962	C1orf141:IL23R				67721390	67606705 67742088	IL23R RP4-763G1.1
§		172776938	172706404 172799378	RP1-15D23.2
##	2				61224259	61186829 61231014	PUS10
											92085554	92085554 92306232	SLC9B1P2 IGKV1OR2-2
											97226518	95391666 97226518	ANKRD36C ADRA2B
											98506529	98192094 100157010	ZAP70 TMEM131
		111610816	111598407 111703486	ACOXL	111610816	111598407 111854524	ACOXL				111703332	111675210 111703332	ACOXL
§#		198911426	198146698 198954774	PLCL1 RFTN2	198808578	198189346 198954774	PLCL1
		203485086	202962597 203627887	FAM117B RP11-686O6.2 AC009960.3 BMPR2 RN7SL40P	203579866	203226371 203627887	BMPR2 AC009960,1 FAM117B				203497786	203460202 203632510	FAM117B
§#	3	12471871	12471871 12471871	PPARG	12316339	12274839 12471871	GSTM5P1 PPARG
§		112062920	112018741 112100239	CD200 RP11-90K6.1
	4
	5
	6													134473311	134464773 134480069	RN7SL408P SGK1
		29535217	26157762 29612325	SCAND3 IQCB2P OR2[-] OR11A1 LINC[-] HIST[-] SUMO2P1 RPSAP2 ZSCAN[-] ZKSCAN4 GABBR1 GUSBP2 RP5[-] PGBD1 BTN[-] VN1R10P POM121L2 RP1[-] XXbac[-] RPS17P1 OR5V1 SAR1P1 ZNF[-] UBD MCFD2P1 MAS1LP1 NKAPL RNU6-1259P POM121L2	29607101	25684606 29612325	[-]	26261874	26219089 26999994		29607101	24584763 29612325	SCGN SLC17A1 HIST[-] TRIM38 U91328,21:U91328,19 HFE RNU[-] BTN[-] CTA-14H9,5 HMGN4 ABT1 RP1[-] RP5[-] RP11[-] VN1[-] ZNF[-] GUSBP2 LINC[-] MIR3143 PRSS16 XXbac[-] POM121L2 MCFD2P1 HNRNPA1P1 TRNAI6 RSL24D1P1 OR[-] RPL[-] IQCB2P U3 ZSCAN[-] ZKSCAN[-] AL[-] TOB2P1 PGBD1 GPX6 SCAND3 RPS[-] NOL5BP HCG[-] TRIM27 C6orf100 KRT18P1 RN7SL471P DDX6P1 UBDP1 MAS1L[-] GPR53P UBD GABBR1 SUMO2P1							26261874	26219089 27935543	HIST1H[-] BTN[-] CTA-14H9.5 HMGN4 ABT1 RP11[-] VN1R1[-] ZNF322 GUSBP2 LINC00240 RNU2-62P
		33467086	33172306 33898594	ITPR3 BAK1 ZBTB9 UQCC2 KIFC1 RING1 MYL8P PHF1 LEMD2 IP6K3 RP3[-] IP6K3 SYNGAP1 UBDP1 RN7SL26P LYPLA2P1 ZBTB9 UQCC2 RPL35AP4 ZNF70P1 SLC39A7	33196397	33172306 34525373	[-]				33467086	33172306 34420567	SLC39A7 RING1 ZNF[-] HTATSF1P XXbac[-] HCG25 B3GALT4:WDR46 TAPBP DAXX MYL8P LYPLA2P1 RPL35AP4 KIFC1 PHF1 SYNGAP1 ZBTB9 RN7SL26P BAK1 LINC[-] ITPR3 UQCC2 IP6K3 LEMD2 MLN RP3-468B3,2 MIR1275 GRM4
		34504042	34262438 34510838	NUDT3 RPS10 PACSIN1 SPDEF	partial overlap with locus above						partial overlap with locus above
	7										5566486	5566486 5566486	ACTB
§#		75445194	75444384 75846083	TMEM120A STYXL1 CCL24 RHBDD2 AC005077.7 MDH2 SRRM3	75453254	75444384 76387130	CCL24 AC005102,1 RHBDD2
##					158531641	158506384 158621637	AC019084.7 ESYT2
														20700655	20542377 20700655	ABCB5
	8
	9
§	10	64454497	64449879 64564892	ZNF365 ALDH7A1P4 RP11[-]
		81953371	81885371 82231851	PLAC9 ANXA11 MAT1A RP11[-] FAM213A RPL22P18 LINC00857 TSPAN14 AL359195.1 DYDC1:DYDC2 AL359195.1	81926702	81885371 82234587	PLAC9 ANXA11 RPL22P18 LINC00857 RP11[-] AL359195,1 MAT1A DYDC1:DYDC2 FAM213A TSPAN14	81939813	81895839 81961962		81917708	81885371 82220514	PLAC9 ANXA11 FAM213A RP11-137H2,6	81953371	81895839 82201978	PLAC9 ANXA11 RP11[-] MAT1A DYDC1:DYDC2	81953371	81895839 81963144	PLAC9 ANXA11	81939813	81895839 81961962	PLAC9 ANXA11
	11	64107735	63999529 64154471	BAD GPR137 CCDC88B PRDX5 AP003774.1 RP11[-] AP003774.1 PLCB3 RPS6KA4 PPP1R14B	64107735	63795222 64154471	STIP1 PPP1R14B RP11[-] PLCB3 BAD:GPR137 PRDX5 AP003774,1 CCDC88B RPS6KA4 AP003774,6				64107735	63795222 64154471	CCDC88B MACROD1 :RP11-21A7A,2 STIP1 PPP1R14B RP11-783K16,13 PLCB3 BAD GPR137 PRDX5 AP003774,1 RPS6KA4
	12										56299983	55356838 56299983	TESPA1 OR9R1P OR6C3 CD63 OLA1P3 RNU1-69P WIBG
§		58213272	57985204 58244746	RP11-571M6.15 TSFM CTDSP2 CYP27B1 METTL1:METTL21B AVIL TSPAN31 CDK4 DTX3
		112007756	111708458 112906415	SH2B3 ATXN2 PTPN11	112007756	111426615 112906415	CUX2 RP3-473L9,4 SH2B3 ATXN2 BRAP ACAD10 RP11[-] MAPKAPK5-AS1:AC003029,1 NAA25 TRAFD1 HECTD4 RPL6 PTPN11				111904371	111708458 112906415	TRAFD1 RP3-473L9,4 SH2B3 ATXN2	111884608	111826477 112883476	SH2B3 ATXN2
	13
	14
##	15				41202608	40666591 42141664	RP11[-] PLA2G4B JMJD7 SPTBN5				41202608	40666591 42141664	RP11[-] PLA2G4B JMJD7 SPTBN5
§#		83515292	83458365 83515292	HOMER2 FSD2 WHAMM	83515292	83433778 83515292	HOMER2 FSD2 WHAMM
	16	28998111	28951457 28998111	RP11-264B17.3 LAT CD19	28951457	28951457 28998111	CD19				28951457	28951457 28998111	CD19 RP11-264B17.3 LAT
	17
	18
##	19				10463118	10427721 10586018	TYK2				10463118	10427721 10586018	PDE4A TYK2
	20
#	21				43855067	43855067 43855067	UBASH3A
##	22				30776419	30685560 30819628	CCDC157 RNF215 :SEC14L2 SF3A1 TBC1D10A GATSL3 :RP1-130H16.18				30685560	30685560 30819628	SF3A1 RNF215
	23																123593750	123593750 123593750
												- significa che i geni del locus non raggiungevano 5E-8 al GWASp
